# Supplementary material for: Isohydricity of Two Different Citrus Species under Deficit Irrigation and Reclaimed Water Conditions
Source: Plants (Basel). 2021 Oct 6;10(10):2121. doi: 10.3390/plants10102121 (PMC8538605; doi:10.3390/plants10102121)
Supplement: Supplementary file 1 [file plants-10-02121-s001.zip]

Archive with 1 entries (1 files):
- plants-1375113-supplementary.pdf
